# Supplementary material for: Identification of Prognostic Model Based on Immune-Related LncRNAs in Stage I-III Non-Small Cell Lung Cancer
Source: Front Oncol. 2021 Oct 20;11:706616. doi: 10.3389/fonc.2021.706616 (PMC8564147; doi:10.3389/fonc.2021.706616)
Supplement: Supplementary file 8 [file Table_1.xlsx]

## Sheet: gsea_report_for_low-risk patien
NAME	GS<br> follow link to MSigDB	GS DETAILS	SIZE	ES	NES	NOM p-val	FDR q-val	FWER p-val	RANK AT MAX	LEADING EDGE
KEGG_FC_EPSILON_RI_SIGNALING_PATHWAY	KEGG_FC_EPSILON_RI_SIGNALING_PATHWAY	Details ...	79	0.52767	2.01839	0	0.058655	0.039	4961	tags=51%, list=25%, signal=68%
KEGG_ASTHMA	KEGG_ASTHMA	Details ...	28	0.726246	1.80417	0.0234234	0.329801	0.291	2009	tags=61%, list=10%, signal=68%
KEGG_VASCULAR_SMOOTH_MUSCLE_CONTRACTION	KEGG_VASCULAR_SMOOTH_MUSCLE_CONTRACTION	Details ...	114	0.451251	1.77075	0	0.304631	0.363	5330	tags=43%, list=27%, signal=59%
KEGG_B_CELL_RECEPTOR_SIGNALING_PATHWAY	KEGG_B_CELL_RECEPTOR_SIGNALING_PATHWAY	Details ...	75	0.494779	1.71835	0.0189753	0.347742	0.49	5754	tags=57%, list=29%, signal=81%
KEGG_GLYCEROPHOSPHOLIPID_METABOLISM	KEGG_GLYCEROPHOSPHOLIPID_METABOLISM	Details ...	77	0.415955	1.69383	0.0034904	0.338265	0.55	4842	tags=35%, list=25%, signal=46%
KEGG_HEMATOPOIETIC_CELL_LINEAGE	KEGG_HEMATOPOIETIC_CELL_LINEAGE	Details ...	85	0.545291	1.69191	0.0373665	0.285927	0.553	4246	tags=51%, list=22%, signal=64%
KEGG_INTESTINAL_IMMUNE_NETWORK_FOR_IGA_PRODUCTION	KEGG_INTESTINAL_IMMUNE_NETWORK_FOR_IGA_PRODUCTION	Details ...	46	0.637372	1.68805	0.0424354	0.252389	0.561	2713	tags=52%, list=14%, signal=60%
KEGG_PHOSPHATIDYLINOSITOL_SIGNALING_SYSTEM	KEGG_PHOSPHATIDYLINOSITOL_SIGNALING_SYSTEM	Details ...	76	0.445828	1.66506	0.0123023	0.261639	0.618	6391	tags=51%, list=33%, signal=76%
KEGG_T_CELL_RECEPTOR_SIGNALING_PATHWAY	KEGG_T_CELL_RECEPTOR_SIGNALING_PATHWAY	Details ...	108	0.452562	1.66036	0.0363636	0.243651	0.644	4957	tags=45%, list=25%, signal=60%
KEGG_MTOR_SIGNALING_PATHWAY	KEGG_MTOR_SIGNALING_PATHWAY	Details ...	52	0.425306	1.64733	0.00733945	0.237925	0.669	4852	tags=38%, list=25%, signal=51%
KEGG_GNRH_SIGNALING_PATHWAY	KEGG_GNRH_SIGNALING_PATHWAY	Details ...	101	0.394818	1.63208	0.00670017	0.237556	0.706	5157	tags=40%, list=26%, signal=53%
KEGG_RENIN_ANGIOTENSIN_SYSTEM	KEGG_RENIN_ANGIOTENSIN_SYSTEM	Details ...	17	0.573307	1.62081	0.0215589	0.236004	0.73	3062	tags=35%, list=16%, signal=42%
KEGG_ALDOSTERONE_REGULATED_SODIUM_REABSORPTION	KEGG_ALDOSTERONE_REGULATED_SODIUM_REABSORPTION	Details ...	42	0.466645	1.61997	0.0137457	0.218899	0.733	4280	tags=40%, list=22%, signal=52%
KEGG_TYPE_II_DIABETES_MELLITUS	KEGG_TYPE_II_DIABETES_MELLITUS	Details ...	47	0.442055	1.61813	0.0144231	0.206154	0.739	5539	tags=43%, list=28%, signal=59%
KEGG_ALPHA_LINOLENIC_ACID_METABOLISM	KEGG_ALPHA_LINOLENIC_ACID_METABOLISM	Details ...	19	0.550875	1.60609	0.0306306	0.208667	0.766	4589	tags=53%, list=23%, signal=69%
KEGG_INSULIN_SIGNALING_PATHWAY	KEGG_INSULIN_SIGNALING_PATHWAY	Details ...	137	0.357506	1.59726	0.00347826	0.206717	0.784	5148	tags=37%, list=26%, signal=50%
KEGG_GLYCOSPHINGOLIPID_BIOSYNTHESIS_GANGLIO_SERIES	KEGG_GLYCOSPHINGOLIPID_BIOSYNTHESIS_GANGLIO_SERIES	Details ...	15	0.58429	1.58364	0.0490566	0.21332	0.812	374	tags=20%, list=2%, signal=20%
KEGG_VEGF_SIGNALING_PATHWAY	KEGG_VEGF_SIGNALING_PATHWAY	Details ...	76	0.371561	1.55258	0.012069	0.244279	0.868	4852	tags=41%, list=25%, signal=54%
KEGG_ALLOGRAFT_REJECTION	KEGG_ALLOGRAFT_REJECTION	Details ...	35	0.64571	1.53317	0.0885122	0.259002	0.894	4223	tags=60%, list=22%, signal=76%
KEGG_PRIMARY_BILE_ACID_BIOSYNTHESIS	KEGG_PRIMARY_BILE_ACID_BIOSYNTHESIS	Details ...	16	0.575148	1.53219	0.05	0.247779	0.896	3363	tags=38%, list=17%, signal=45%
KEGG_ABC_TRANSPORTERS	KEGG_ABC_TRANSPORTERS		44	0.450318	1.52953	0.0319328	0.239588	0.898	5537	tags=50%, list=28%, signal=70%
KEGG_PRIMARY_IMMUNODEFICIENCY	KEGG_PRIMARY_IMMUNODEFICIENCY		35	0.576637	1.52598	0.0797101	0.233809	0.9	3423	tags=49%, list=17%, signal=59%
KEGG_LEISHMANIA_INFECTION	KEGG_LEISHMANIA_INFECTION		69	0.491257	1.52069	0.114878	0.230386	0.908	3708	tags=41%, list=19%, signal=50%
KEGG_ARACHIDONIC_ACID_METABOLISM	KEGG_ARACHIDONIC_ACID_METABOLISM		57	0.420656	1.50941	0.0356564	0.235799	0.923	6428	tags=51%, list=33%, signal=76%
KEGG_CELL_ADHESION_MOLECULES_CAMS	KEGG_CELL_ADHESION_MOLECULES_CAMS		131	0.438034	1.49992	0.0874317	0.238102	0.934	4124	tags=40%, list=21%, signal=50%
KEGG_JAK_STAT_SIGNALING_PATHWAY	KEGG_JAK_STAT_SIGNALING_PATHWAY		155	0.40438	1.49062	0.0522766	0.241623	0.946	6999	tags=51%, list=36%, signal=79%
KEGG_APOPTOSIS	KEGG_APOPTOSIS		87	0.375598	1.48287	0.0484171	0.242419	0.951	6575	tags=48%, list=34%, signal=72%
KEGG_TASTE_TRANSDUCTION	KEGG_TASTE_TRANSDUCTION		51	0.520488	1.48206	0.096124	0.235102	0.952	7441	tags=71%, list=38%, signal=114%
KEGG_CHEMOKINE_SIGNALING_PATHWAY	KEGG_CHEMOKINE_SIGNALING_PATHWAY		187	0.382726	1.48102	0.0777577	0.228061	0.952	2432	tags=24%, list=12%, signal=27%
KEGG_AUTOIMMUNE_THYROID_DISEASE	KEGG_AUTOIMMUNE_THYROID_DISEASE		50	0.538599	1.45246	0.146341	0.257762	0.971	5567	tags=52%, list=28%, signal=72%
KEGG_FATTY_ACID_METABOLISM	KEGG_FATTY_ACID_METABOLISM		42	0.450096	1.45214	0.0845865	0.249755	0.971	5330	tags=45%, list=27%, signal=62%
KEGG_TYPE_I_DIABETES_MELLITUS	KEGG_TYPE_I_DIABETES_MELLITUS		41	0.551037	1.45	0.122936	0.245007	0.972	3540	tags=44%, list=18%, signal=53%
KEGG_INOSITOL_PHOSPHATE_METABOLISM	KEGG_INOSITOL_PHOSPHATE_METABOLISM		54	0.403902	1.44155	0.0723104	0.248534	0.973	6391	tags=46%, list=33%, signal=69%
KEGG_BETA_ALANINE_METABOLISM	KEGG_BETA_ALANINE_METABOLISM		22	0.453418	1.41715	0.06914	0.273442	0.977	3999	tags=36%, list=20%, signal=46%
KEGG_TOLL_LIKE_RECEPTOR_SIGNALING_PATHWAY	KEGG_TOLL_LIKE_RECEPTOR_SIGNALING_PATHWAY		102	0.38927	1.40921	0.0984848	0.276159	0.982	5970	tags=40%, list=30%, signal=58%
KEGG_GRAFT_VERSUS_HOST_DISEASE	KEGG_GRAFT_VERSUS_HOST_DISEASE		37	0.587615	1.40297	0.167279	0.277124	0.982	2009	tags=38%, list=10%, signal=42%
KEGG_FC_GAMMA_R_MEDIATED_PHAGOCYTOSIS	KEGG_FC_GAMMA_R_MEDIATED_PHAGOCYTOSIS		95	0.344058	1.38988	0.0752896	0.287807	0.986	4910	tags=36%, list=25%, signal=48%
KEGG_SNARE_INTERACTIONS_IN_VESICULAR_TRANSPORT	KEGG_SNARE_INTERACTIONS_IN_VESICULAR_TRANSPORT		38	0.411036	1.38519	0.0953307	0.286636	0.987	4786	tags=37%, list=24%, signal=49%
KEGG_ACUTE_MYELOID_LEUKEMIA	KEGG_ACUTE_MYELOID_LEUKEMIA		57	0.374068	1.36857	0.10775	0.303918	0.99	4280	tags=35%, list=22%, signal=45%
KEGG_VALINE_LEUCINE_AND_ISOLEUCINE_DEGRADATION	KEGG_VALINE_LEUCINE_AND_ISOLEUCINE_DEGRADATION		44	0.433701	1.36423	0.121331	0.302874	0.991	6665	tags=50%, list=34%, signal=76%
KEGG_VIRAL_MYOCARDITIS	KEGG_VIRAL_MYOCARDITIS		68	0.416406	1.33909	0.182796	0.333818	0.996	2713	tags=26%, list=14%, signal=31%
KEGG_LONG_TERM_POTENTIATION	KEGG_LONG_TERM_POTENTIATION		70	0.342273	1.33084	0.0868824	0.338357	0.998	5443	tags=37%, list=28%, signal=51%
KEGG_NITROGEN_METABOLISM	KEGG_NITROGEN_METABOLISM		23	0.437757	1.32978	0.137097	0.33205	0.998	3826	tags=35%, list=20%, signal=43%
KEGG_VASOPRESSIN_REGULATED_WATER_REABSORPTION	KEGG_VASOPRESSIN_REGULATED_WATER_REABSORPTION		44	0.347963	1.32505	0.109195	0.331668	0.999	4044	tags=30%, list=21%, signal=37%
KEGG_MAPK_SIGNALING_PATHWAY	KEGG_MAPK_SIGNALING_PATHWAY		267	0.290815	1.30983	0.0735069	0.346186	0.999	5050	tags=30%, list=26%, signal=40%
KEGG_RIG_I_LIKE_RECEPTOR_SIGNALING_PATHWAY	KEGG_RIG_I_LIKE_RECEPTOR_SIGNALING_PATHWAY		71	0.363546	1.30587	0.133568	0.344482	0.999	6999	tags=44%, list=36%, signal=68%
KEGG_LINOLEIC_ACID_METABOLISM	KEGG_LINOLEIC_ACID_METABOLISM		29	0.421816	1.29735	0.145215	0.350206	1	5176	tags=41%, list=26%, signal=56%
KEGG_NEUROTROPHIN_SIGNALING_PATHWAY	KEGG_NEUROTROPHIN_SIGNALING_PATHWAY		126	0.305449	1.28585	0.121951	0.361193	1	5754	tags=37%, list=29%, signal=52%
KEGG_ETHER_LIPID_METABOLISM	KEGG_ETHER_LIPID_METABOLISM		33	0.377254	1.27865	0.149648	0.364594	1	5694	tags=42%, list=29%, signal=60%
KEGG_GLYCEROLIPID_METABOLISM	KEGG_GLYCEROLIPID_METABOLISM		48	0.340376	1.27397	0.146423	0.364868	1	5026	tags=31%, list=26%, signal=42%
KEGG_PROXIMAL_TUBULE_BICARBONATE_RECLAMATION	KEGG_PROXIMAL_TUBULE_BICARBONATE_RECLAMATION		23	0.426891	1.26745	0.145086	0.367634	1	4157	tags=30%, list=21%, signal=39%
KEGG_NON_SMALL_CELL_LUNG_CANCER	KEGG_NON_SMALL_CELL_LUNG_CANCER		54	0.344035	1.24887	0.179487	0.38912	1	5811	tags=39%, list=30%, signal=55%
KEGG_LYSOSOME	KEGG_LYSOSOME		121	0.354007	1.22405	0.242063	0.42121	1	3693	tags=29%, list=19%, signal=35%
KEGG_SPHINGOLIPID_METABOLISM	KEGG_SPHINGOLIPID_METABOLISM		39	0.360053	1.21486	0.19395	0.428973	1	5395	tags=38%, list=28%, signal=53%
KEGG_CYTOKINE_CYTOKINE_RECEPTOR_INTERACTION	KEGG_CYTOKINE_CYTOKINE_RECEPTOR_INTERACTION		263	0.332444	1.21464	0.252542	0.421565	1	6475	tags=41%, list=33%, signal=61%
KEGG_NOD_LIKE_RECEPTOR_SIGNALING_PATHWAY	KEGG_NOD_LIKE_RECEPTOR_SIGNALING_PATHWAY		62	0.350645	1.21088	0.251799	0.420157	1	3907	tags=26%, list=20%, signal=32%
KEGG_PPAR_SIGNALING_PATHWAY	KEGG_PPAR_SIGNALING_PATHWAY		69	0.328993	1.1925	0.214619	0.441815	1	2501	tags=20%, list=13%, signal=23%
KEGG_NOTCH_SIGNALING_PATHWAY	KEGG_NOTCH_SIGNALING_PATHWAY		47	0.331552	1.19023	0.216998	0.437864	1	5716	tags=40%, list=29%, signal=57%
KEGG_TRYPTOPHAN_METABOLISM	KEGG_TRYPTOPHAN_METABOLISM		40	0.35299	1.18803	0.247368	0.433579	1	6082	tags=40%, list=31%, signal=58%
KEGG_CALCIUM_SIGNALING_PATHWAY	KEGG_CALCIUM_SIGNALING_PATHWAY		177	0.286359	1.18754	0.196507	0.42726	1	5480	tags=34%, list=28%, signal=47%
KEGG_NATURAL_KILLER_CELL_MEDIATED_CYTOTOXICITY	KEGG_NATURAL_KILLER_CELL_MEDIATED_CYTOTOXICITY		131	0.334145	1.18719	0.28877	0.420692	1	5567	tags=38%, list=28%, signal=53%
KEGG_BUTANOATE_METABOLISM	KEGG_BUTANOATE_METABOLISM		34	0.362604	1.15835	0.264117	0.460641	1	4660	tags=29%, list=24%, signal=39%
KEGG_ANTIGEN_PROCESSING_AND_PRESENTATION	KEGG_ANTIGEN_PROCESSING_AND_PRESENTATION		80	0.368698	1.14219	0.334526	0.479943	1	2359	tags=23%, list=12%, signal=25%
KEGG_PROPANOATE_METABOLISM	KEGG_PROPANOATE_METABOLISM		32	0.368998	1.13573	0.305284	0.482539	1	3999	tags=34%, list=20%, signal=43%
KEGG_LONG_TERM_DEPRESSION	KEGG_LONG_TERM_DEPRESSION		70	0.280563	1.11642	0.274571	0.506927	1	4589	tags=31%, list=23%, signal=41%
KEGG_OTHER_GLYCAN_DEGRADATION	KEGG_OTHER_GLYCAN_DEGRADATION		16	0.423286	1.11545	0.363469	0.500895	1	2845	tags=25%, list=15%, signal=29%
KEGG_LEUKOCYTE_TRANSENDOTHELIAL_MIGRATION	KEGG_LEUKOCYTE_TRANSENDOTHELIAL_MIGRATION		116	0.294818	1.10776	0.330961	0.506472	1	3688	tags=27%, list=19%, signal=33%
KEGG_PEROXISOME	KEGG_PEROXISOME		78	0.300653	1.10187	0.332721	0.509226	1	6784	tags=38%, list=35%, signal=59%
KEGG_SELENOAMINO_ACID_METABOLISM	KEGG_SELENOAMINO_ACID_METABOLISM		26	0.342517	1.09213	0.347249	0.518987	1	5045	tags=35%, list=26%, signal=47%
KEGG_HISTIDINE_METABOLISM	KEGG_HISTIDINE_METABOLISM		29	0.342552	1.08667	0.330986	0.520881	1	3999	tags=28%, list=20%, signal=35%
KEGG_SYSTEMIC_LUPUS_ERYTHEMATOSUS	KEGG_SYSTEMIC_LUPUS_ERYTHEMATOSUS		133	0.382242	1.07962	0.434084	0.525672	1	7068	tags=53%, list=36%, signal=83%
KEGG_ENDOCYTOSIS	KEGG_ENDOCYTOSIS		181	0.241436	1.07119	0.305944	0.532855	1	5409	tags=29%, list=28%, signal=39%
KEGG_DILATED_CARDIOMYOPATHY	KEGG_DILATED_CARDIOMYOPATHY		90	0.282889	1.04081	0.393993	0.576249	1	4246	tags=27%, list=22%, signal=34%
KEGG_CYTOSOLIC_DNA_SENSING_PATHWAY	KEGG_CYTOSOLIC_DNA_SENSING_PATHWAY		55	0.29956	1.03644	0.40885	0.575637	1	6167	tags=29%, list=31%, signal=42%
KEGG_EPITHELIAL_CELL_SIGNALING_IN_HELICOBACTER_PYLORI_INFECTION	KEGG_EPITHELIAL_CELL_SIGNALING_IN_HELICOBACTER_PYLORI_INFECTION		68	0.262611	1.02808	0.400359	0.582866	1	6251	tags=31%, list=32%, signal=45%
KEGG_COMPLEMENT_AND_COAGULATION_CASCADES	KEGG_COMPLEMENT_AND_COAGULATION_CASCADES		69	0.330872	1.01101	0.467938	0.602993	1	2224	tags=22%, list=11%, signal=24%
KEGG_COLORECTAL_CANCER	KEGG_COLORECTAL_CANCER		62	0.259158	0.996813	0.475836	0.619207	1	6461	tags=39%, list=33%, signal=58%
KEGG_GLYCINE_SERINE_AND_THREONINE_METABOLISM	KEGG_GLYCINE_SERINE_AND_THREONINE_METABOLISM		31	0.306621	0.98611	0.476764	0.629551	1	1179	tags=13%, list=6%, signal=14%
KEGG_PANTOTHENATE_AND_COA_BIOSYNTHESIS	KEGG_PANTOTHENATE_AND_COA_BIOSYNTHESIS		16	0.3478	0.982416	0.495	0.628251	1	2535	tags=25%, list=13%, signal=29%
KEGG_PURINE_METABOLISM	KEGG_PURINE_METABOLISM		159	0.220972	0.958465	0.523891	0.661826	1	5177	tags=26%, list=26%, signal=35%
KEGG_HYPERTROPHIC_CARDIOMYOPATHY_HCM	KEGG_HYPERTROPHIC_CARDIOMYOPATHY_HCM		83	0.257674	0.953702	0.505963	0.661739	1	3989	tags=25%, list=20%, signal=32%
KEGG_ADIPOCYTOKINE_SIGNALING_PATHWAY	KEGG_ADIPOCYTOKINE_SIGNALING_PATHWAY		67	0.241754	0.95209	0.522034	0.656556	1	5198	tags=28%, list=27%, signal=38%
KEGG_ERBB_SIGNALING_PATHWAY	KEGG_ERBB_SIGNALING_PATHWAY		87	0.238833	0.93053	0.546763	0.684047	1	5820	tags=36%, list=30%, signal=50%
KEGG_MELANOGENESIS	KEGG_MELANOGENESIS		101	0.223205	0.921654	0.606965	0.691521	1	6185	tags=32%, list=32%, signal=46%
KEGG_LYSINE_DEGRADATION	KEGG_LYSINE_DEGRADATION		44	0.259976	0.899812	0.585657	0.721364	1	4516	tags=27%, list=23%, signal=35%
KEGG_CHRONIC_MYELOID_LEUKEMIA	KEGG_CHRONIC_MYELOID_LEUKEMIA		73	0.234842	0.897356	0.603025	0.716853	1	4280	tags=26%, list=22%, signal=33%
KEGG_GLYCOSPHINGOLIPID_BIOSYNTHESIS_LACTO_AND_NEOLACTO_SERIES	KEGG_GLYCOSPHINGOLIPID_BIOSYNTHESIS_LACTO_AND_NEOLACTO_SERIES		26	0.282393	0.886089	0.611993	0.727396	1	6464	tags=46%, list=33%, signal=69%
KEGG_NEUROACTIVE_LIGAND_RECEPTOR_INTERACTION	KEGG_NEUROACTIVE_LIGAND_RECEPTOR_INTERACTION		271	0.218669	0.878841	0.684211	0.731132	1	6242	tags=30%, list=32%, signal=43%
KEGG_ARGININE_AND_PROLINE_METABOLISM	KEGG_ARGININE_AND_PROLINE_METABOLISM		54	0.243016	0.87368	0.651246	0.730981	1	5264	tags=31%, list=27%, signal=43%
KEGG_GLYCOSYLPHOSPHATIDYLINOSITOL_GPI_ANCHOR_BIOSYNTHESIS	KEGG_GLYCOSYLPHOSPHATIDYLINOSITOL_GPI_ANCHOR_BIOSYNTHESIS		25	0.281452	0.844338	0.648649	0.771563	1	5302	tags=28%, list=27%, signal=38%
KEGG_BLADDER_CANCER	KEGG_BLADDER_CANCER		42	0.23202	0.844132	0.704132	0.763471	1	2954	tags=17%, list=15%, signal=20%
KEGG_ENDOMETRIAL_CANCER	KEGG_ENDOMETRIAL_CANCER		52	0.234868	0.840916	0.703097	0.760113	1	6461	tags=37%, list=33%, signal=54%
KEGG_OLFACTORY_TRANSDUCTION	KEGG_OLFACTORY_TRANSDUCTION		382	0.298269	0.833746	0.742404	0.763836	1	9502	tags=55%, list=48%, signal=106%
KEGG_TYROSINE_METABOLISM	KEGG_TYROSINE_METABOLISM		42	0.245617	0.832654	0.68336	0.757374	1	4803	tags=24%, list=25%, signal=31%
KEGG_GLIOMA	KEGG_GLIOMA		65	0.207903	0.785586	0.820327	0.824668	1	4280	tags=23%, list=22%, signal=29%
KEGG_STEROID_BIOSYNTHESIS	KEGG_STEROID_BIOSYNTHESIS		17	0.283902	0.770457	0.728155	0.838138	1	5174	tags=41%, list=26%, signal=56%
KEGG_GLYCOSAMINOGLYCAN_BIOSYNTHESIS_KERATAN_SULFATE	KEGG_GLYCOSAMINOGLYCAN_BIOSYNTHESIS_KERATAN_SULFATE		15	0.272461	0.759074	0.775238	0.846294	1	7347	tags=53%, list=38%, signal=85%
KEGG_PYRUVATE_METABOLISM	KEGG_PYRUVATE_METABOLISM		40	0.21348	0.699276	0.857143	0.91639	1	6508	tags=40%, list=33%, signal=60%
KEGG_GLYCOSAMINOGLYCAN_DEGRADATION	KEGG_GLYCOSAMINOGLYCAN_DEGRADATION		21	0.243442	0.688126	0.838235	0.919969	1	6991	tags=48%, list=36%, signal=74%
KEGG_O_GLYCAN_BIOSYNTHESIS	KEGG_O_GLYCAN_BIOSYNTHESIS		30	0.227056	0.687684	0.826715	0.911237	1	3783	tags=23%, list=19%, signal=29%
KEGG_BASE_EXCISION_REPAIR	KEGG_BASE_EXCISION_REPAIR		33	0.220224	0.663224	0.811133	0.927174	1	4895	tags=27%, list=25%, signal=36%
KEGG_ASCORBATE_AND_ALDARATE_METABOLISM	KEGG_ASCORBATE_AND_ALDARATE_METABOLISM		25	0.220731	0.597269	0.905145	0.96921	1	8170	tags=40%, list=42%, signal=69%
KEGG_REGULATION_OF_AUTOPHAGY	KEGG_REGULATION_OF_AUTOPHAGY		35	0.170552	0.547147	0.984663	0.986438	1	9797	tags=63%, list=50%, signal=126%
KEGG_DRUG_METABOLISM_CYTOCHROME_P450	KEGG_DRUG_METABOLISM_CYTOCHROME_P450		70	0.146388	0.469424	0.996865	0.998299	1	1137	tags=6%, list=6%, signal=6%
KEGG_MATURITY_ONSET_DIABETES_OF_THE_YOUNG	KEGG_MATURITY_ONSET_DIABETES_OF_THE_YOUNG		25	0.15936	0.436618	0.995146	0.993271	1	8669	tags=48%, list=44%, signal=86%
