# Supplementary material for: Identification of Prognostic Model Based on Immune-Related LncRNAs in Stage I-III Non-Small Cell Lung Cancer
Source: Front Oncol. 2021 Oct 20;11:706616. doi: 10.3389/fonc.2021.706616 (PMC8564147; doi:10.3389/fonc.2021.706616)
Supplement: Supplementary file 9 [file Table_2.xlsx]

## Sheet: gsea_report_for_high-risk patie
NAME	GS<br> follow link to MSigDB	GS DETAILS	SIZE	ES	NES	NOM p-val	FDR q-val	FWER p-val	RANK AT MAX	LEADING EDGE
KEGG_PROTEASOME	KEGG_PROTEASOME	Details ...	44	-0.749861	-1.94242	0.00407332	0.160309	0.099	2598	tags=61%, list=13%, signal=71%
KEGG_DNA_REPLICATION	KEGG_DNA_REPLICATION	Details ...	36	-0.704514	-1.71178	0.020202	0.607793	0.519	4269	tags=78%, list=22%, signal=99%
KEGG_CELL_CYCLE	KEGG_CELL_CYCLE	Details ...	124	-0.479044	-1.52957	0.0995763	1	0.852	3242	tags=43%, list=17%, signal=51%
KEGG_PATHOGENIC_ESCHERICHIA_COLI_INFECTION	KEGG_PATHOGENIC_ESCHERICHIA_COLI_INFECTION	Details ...	55	-0.404824	-1.52896	0.0367171	0.962899	0.854	1610	tags=29%, list=8%, signal=32%
KEGG_NUCLEOTIDE_EXCISION_REPAIR	KEGG_NUCLEOTIDE_EXCISION_REPAIR	Details ...	44	-0.450371	-1.42561	0.112936	1	0.956	4616	tags=55%, list=24%, signal=71%
KEGG_PROTEIN_EXPORT	KEGG_PROTEIN_EXPORT	Details ...	23	-0.489705	-1.42523	0.143737	1	0.956	3886	tags=43%, list=20%, signal=54%
KEGG_PENTOSE_PHOSPHATE_PATHWAY	KEGG_PENTOSE_PHOSPHATE_PATHWAY	Details ...	27	-0.436675	-1.39057	0.120805	1	0.974	2611	tags=33%, list=13%, signal=38%
KEGG_P53_SIGNALING_PATHWAY	KEGG_P53_SIGNALING_PATHWAY	Details ...	68	-0.340548	-1.36285	0.107066	1	0.983	1830	tags=26%, list=9%, signal=29%
KEGG_HOMOLOGOUS_RECOMBINATION	KEGG_HOMOLOGOUS_RECOMBINATION	Details ...	28	-0.517721	-1.35936	0.184647	0.984593	0.983	5483	tags=61%, list=28%, signal=84%
KEGG_MISMATCH_REPAIR	KEGG_MISMATCH_REPAIR	Details ...	23	-0.502825	-1.32091	0.238	1	0.994	5531	tags=70%, list=28%, signal=97%
KEGG_OOCYTE_MEIOSIS	KEGG_OOCYTE_MEIOSIS	Details ...	112	-0.335321	-1.31928	0.14442	0.956193	0.994	3140	tags=35%, list=16%, signal=41%
KEGG_CITRATE_CYCLE_TCA_CYCLE	KEGG_CITRATE_CYCLE_TCA_CYCLE	Details ...	30	-0.458311	-1.31538	0.175258	0.891149	0.995	6086	tags=60%, list=31%, signal=87%
KEGG_GLYCOLYSIS_GLUCONEOGENESIS	KEGG_GLYCOLYSIS_GLUCONEOGENESIS	Details ...	62	-0.355821	-1.29764	0.161058	0.887721	0.997	1330	tags=23%, list=7%, signal=24%
KEGG_ALZHEIMERS_DISEASE	KEGG_ALZHEIMERS_DISEASE	Details ...	163	-0.345505	-1.28915	0.207661	0.853616	0.997	2829	tags=34%, list=14%, signal=40%
KEGG_GLYCOSAMINOGLYCAN_BIOSYNTHESIS_CHONDROITIN_SULFATE	KEGG_GLYCOSAMINOGLYCAN_BIOSYNTHESIS_CHONDROITIN_SULFATE	Details ...	22	-0.429659	-1.28871	0.204124	0.798211	0.997	4798	tags=50%, list=24%, signal=66%
KEGG_ECM_RECEPTOR_INTERACTION	KEGG_ECM_RECEPTOR_INTERACTION	Details ...	84	-0.405194	-1.28659	0.209677	0.754133	0.997	2560	tags=36%, list=13%, signal=41%
KEGG_ARRHYTHMOGENIC_RIGHT_VENTRICULAR_CARDIOMYOPATHY_ARVC	KEGG_ARRHYTHMOGENIC_RIGHT_VENTRICULAR_CARDIOMYOPATHY_ARVC	Details ...	74	-0.335363	-1.28456	0.167464	0.715723	0.997	2048	tags=27%, list=10%, signal=30%
KEGG_PARKINSONS_DISEASE	KEGG_PARKINSONS_DISEASE	Details ...	126	-0.415041	-1.26743	0.274549	0.724317	0.999	3377	tags=40%, list=17%, signal=49%
KEGG_REGULATION_OF_ACTIN_CYTOSKELETON	KEGG_REGULATION_OF_ACTIN_CYTOSKELETON	Details ...	212	-0.280731	-1.26649	0.14186	0.689483	0.999	3213	tags=32%, list=16%, signal=38%
KEGG_RIBOSOME	KEGG_RIBOSOME	Details ...	87	-0.593358	-1.2469	0.315041	0.704721	1	5764	tags=70%, list=29%, signal=99%
KEGG_AXON_GUIDANCE	KEGG_AXON_GUIDANCE		129	-0.292839	-1.246	0.15103	0.673359	1	3365	tags=33%, list=17%, signal=40%
KEGG_FOCAL_ADHESION	KEGG_FOCAL_ADHESION		199	-0.318699	-1.23774	0.213303	0.662386	1	3176	tags=34%, list=16%, signal=40%
KEGG_THYROID_CANCER	KEGG_THYROID_CANCER		29	-0.338382	-1.21272	0.216814	0.691819	1	3868	tags=38%, list=20%, signal=47%
KEGG_OXIDATIVE_PHOSPHORYLATION	KEGG_OXIDATIVE_PHOSPHORYLATION		129	-0.395103	-1.17436	0.320792	0.760849	1	4369	tags=44%, list=22%, signal=56%
KEGG_BASAL_TRANSCRIPTION_FACTORS	KEGG_BASAL_TRANSCRIPTION_FACTORS		35	-0.366429	-1.15306	0.30315	0.788057	1	3166	tags=31%, list=16%, signal=37%
KEGG_HUNTINGTONS_DISEASE	KEGG_HUNTINGTONS_DISEASE		177	-0.310673	-1.15182	0.296371	0.76061	1	4369	tags=41%, list=22%, signal=52%
KEGG_GALACTOSE_METABOLISM	KEGG_GALACTOSE_METABOLISM		26	-0.337563	-1.14988	0.272936	0.737434	1	4271	tags=42%, list=22%, signal=54%
KEGG_GLYOXYLATE_AND_DICARBOXYLATE_METABOLISM	KEGG_GLYOXYLATE_AND_DICARBOXYLATE_METABOLISM		16	-0.399688	-1.14379	0.294643	0.725671	1	4206	tags=50%, list=21%, signal=64%
KEGG_ADHERENS_JUNCTION	KEGG_ADHERENS_JUNCTION		73	-0.295448	-1.13944	0.275556	0.710773	1	3144	tags=33%, list=16%, signal=39%
KEGG_BASAL_CELL_CARCINOMA	KEGG_BASAL_CELL_CARCINOMA		55	-0.307787	-1.12677	0.320896	0.716051	1	4363	tags=38%, list=22%, signal=49%
KEGG_GAP_JUNCTION	KEGG_GAP_JUNCTION		89	-0.265334	-1.12442	0.258373	0.69829	1	3169	tags=30%, list=16%, signal=36%
KEGG_CARDIAC_MUSCLE_CONTRACTION	KEGG_CARDIAC_MUSCLE_CONTRACTION		77	-0.290932	-1.10628	0.321918	0.715302	1	2961	tags=31%, list=15%, signal=37%
KEGG_PATHWAYS_IN_CANCER	KEGG_PATHWAYS_IN_CANCER		325	-0.227288	-1.07853	0.3025	0.75811	1	3798	tags=31%, list=19%, signal=38%
KEGG_GLUTATHIONE_METABOLISM	KEGG_GLUTATHIONE_METABOLISM		47	-0.327786	-1.06426	0.354911	0.768791	1	3237	tags=34%, list=17%, signal=41%
KEGG_MELANOMA	KEGG_MELANOMA		71	-0.260471	-1.05068	0.389333	0.77865	1	3705	tags=32%, list=19%, signal=40%
KEGG_PROGESTERONE_MEDIATED_OOCYTE_MATURATION	KEGG_PROGESTERONE_MEDIATED_OOCYTE_MATURATION		85	-0.267766	-1.04909	0.374728	0.761017	1	1256	tags=20%, list=6%, signal=21%
KEGG_ONE_CARBON_POOL_BY_FOLATE	KEGG_ONE_CARBON_POOL_BY_FOLATE		17	-0.369225	-1.03872	0.407249	0.763956	1	1860	tags=41%, list=9%, signal=45%
KEGG_AMYOTROPHIC_LATERAL_SCLEROSIS_ALS	KEGG_AMYOTROPHIC_LATERAL_SCLEROSIS_ALS		52	-0.252407	-1.03528	0.400943	0.751182	1	4468	tags=37%, list=23%, signal=47%
KEGG_PYRIMIDINE_METABOLISM	KEGG_PYRIMIDINE_METABOLISM		98	-0.274821	-1.02981	0.42887	0.744064	1	4421	tags=42%, list=23%, signal=54%
KEGG_SPLICEOSOME	KEGG_SPLICEOSOME		126	-0.333309	-1.02883	0.449505	0.727422	1	4084	tags=44%, list=21%, signal=55%
KEGG_SMALL_CELL_LUNG_CANCER	KEGG_SMALL_CELL_LUNG_CANCER		84	-0.264951	-1.01636	0.423077	0.73664	1	1971	tags=19%, list=10%, signal=21%
KEGG_BIOSYNTHESIS_OF_UNSATURATED_FATTY_ACIDS	KEGG_BIOSYNTHESIS_OF_UNSATURATED_FATTY_ACIDS		22	-0.319505	-1.01514	0.438134	0.722026	1	3743	tags=36%, list=19%, signal=45%
KEGG_WNT_SIGNALING_PATHWAY	KEGG_WNT_SIGNALING_PATHWAY		150	-0.223947	-0.999441	0.45202	0.738487	1	3900	tags=30%, list=20%, signal=37%
KEGG_FRUCTOSE_AND_MANNOSE_METABOLISM	KEGG_FRUCTOSE_AND_MANNOSE_METABOLISM		34	-0.275913	-0.983554	0.449462	0.755672	1	286	tags=12%, list=1%, signal=12%
KEGG_TIGHT_JUNCTION	KEGG_TIGHT_JUNCTION		132	-0.216865	-0.973008	0.471649	0.761862	1	3115	tags=26%, list=16%, signal=30%
KEGG_N_GLYCAN_BIOSYNTHESIS	KEGG_N_GLYCAN_BIOSYNTHESIS		45	-0.270313	-0.948083	0.528541	0.796869	1	3519	tags=31%, list=18%, signal=38%
KEGG_RENAL_CELL_CARCINOMA	KEGG_RENAL_CELL_CARCINOMA		70	-0.237647	-0.945195	0.519481	0.785204	1	3176	tags=30%, list=16%, signal=36%
KEGG_AMINO_SUGAR_AND_NUCLEOTIDE_SUGAR_METABOLISM	KEGG_AMINO_SUGAR_AND_NUCLEOTIDE_SUGAR_METABOLISM		44	-0.257864	-0.930743	0.559829	0.800005	1	4397	tags=39%, list=22%, signal=50%
KEGG_RIBOFLAVIN_METABOLISM	KEGG_RIBOFLAVIN_METABOLISM		16	-0.298865	-0.923934	0.554839	0.798248	1	2557	tags=25%, list=13%, signal=29%
KEGG_PRION_DISEASES	KEGG_PRION_DISEASES		35	-0.261388	-0.910286	0.57461	0.810288	1	3209	tags=29%, list=16%, signal=34%
KEGG_AMINOACYL_TRNA_BIOSYNTHESIS	KEGG_AMINOACYL_TRNA_BIOSYNTHESIS		41	-0.309014	-0.907931	0.566316	0.798748	1	6252	tags=54%, list=32%, signal=79%
KEGG_STARCH_AND_SUCROSE_METABOLISM	KEGG_STARCH_AND_SUCROSE_METABOLISM		51	-0.233803	-0.901128	0.582353	0.797568	1	4097	tags=29%, list=21%, signal=37%
KEGG_TERPENOID_BACKBONE_BIOSYNTHESIS	KEGG_TERPENOID_BACKBONE_BIOSYNTHESIS		15	-0.347386	-0.889714	0.577551	0.805368	1	3356	tags=40%, list=17%, signal=48%
KEGG_ALANINE_ASPARTATE_AND_GLUTAMATE_METABOLISM	KEGG_ALANINE_ASPARTATE_AND_GLUTAMATE_METABOLISM		32	-0.252923	-0.885263	0.620192	0.798922	1	2570	tags=25%, list=13%, signal=29%
KEGG_PROSTATE_CANCER	KEGG_PROSTATE_CANCER		89	-0.216468	-0.882783	0.633735	0.789831	1	2824	tags=24%, list=14%, signal=27%
KEGG_PHENYLALANINE_METABOLISM	KEGG_PHENYLALANINE_METABOLISM		18	-0.290789	-0.875949	0.632911	0.789184	1	1706	tags=22%, list=9%, signal=24%
KEGG_CYSTEINE_AND_METHIONINE_METABOLISM	KEGG_CYSTEINE_AND_METHIONINE_METABOLISM		34	-0.231136	-0.821566	0.730047	0.878924	1	1487	tags=18%, list=8%, signal=19%
KEGG_TGF_BETA_SIGNALING_PATHWAY	KEGG_TGF_BETA_SIGNALING_PATHWAY		85	-0.199238	-0.81723	0.739234	0.871749	1	3140	tags=24%, list=16%, signal=28%
KEGG_HEDGEHOG_SIGNALING_PATHWAY	KEGG_HEDGEHOG_SIGNALING_PATHWAY		56	-0.219068	-0.810518	0.742188	0.868262	1	4363	tags=32%, list=22%, signal=41%
KEGG_VIBRIO_CHOLERAE_INFECTION	KEGG_VIBRIO_CHOLERAE_INFECTION		54	-0.211108	-0.805206	0.765487	0.863151	1	3955	tags=31%, list=20%, signal=39%
KEGG_UBIQUITIN_MEDIATED_PROTEOLYSIS	KEGG_UBIQUITIN_MEDIATED_PROTEOLYSIS		133	-0.203347	-0.798112	0.743644	0.86139	1	2785	tags=23%, list=14%, signal=26%
KEGG_GLYCOSAMINOGLYCAN_BIOSYNTHESIS_HEPARAN_SULFATE	KEGG_GLYCOSAMINOGLYCAN_BIOSYNTHESIS_HEPARAN_SULFATE		26	-0.241101	-0.788065	0.770601	0.864915	1	2815	tags=27%, list=14%, signal=31%
KEGG_PANCREATIC_CANCER	KEGG_PANCREATIC_CANCER		70	-0.192961	-0.784436	0.818182	0.857232	1	3761	tags=30%, list=19%, signal=37%
KEGG_RNA_POLYMERASE	KEGG_RNA_POLYMERASE		29	-0.263816	-0.781021	0.695296	0.849597	1	6283	tags=52%, list=32%, signal=76%
KEGG_NICOTINATE_AND_NICOTINAMIDE_METABOLISM	KEGG_NICOTINATE_AND_NICOTINAMIDE_METABOLISM		24	-0.197668	-0.658798	0.954023	1	1	2188	tags=17%, list=11%, signal=19%
KEGG_RNA_DEGRADATION	KEGG_RNA_DEGRADATION		57	-0.201126	-0.654714	0.87247	0.992433	1	4116	tags=30%, list=21%, signal=38%
KEGG_DRUG_METABOLISM_OTHER_ENZYMES	KEGG_DRUG_METABOLISM_OTHER_ENZYMES		51	-0.16487	-0.635692	0.978395	0.995843	1	4228	tags=24%, list=22%, signal=30%
KEGG_RETINOL_METABOLISM	KEGG_RETINOL_METABOLISM		64	-0.158167	-0.597436	0.991045	1	1	5564	tags=34%, list=28%, signal=48%
KEGG_STEROID_HORMONE_BIOSYNTHESIS	KEGG_STEROID_HORMONE_BIOSYNTHESIS		55	-0.159291	-0.580308	0.974719	1	1	4097	tags=22%, list=21%, signal=28%
KEGG_PORPHYRIN_AND_CHLOROPHYLL_METABOLISM	KEGG_PORPHYRIN_AND_CHLOROPHYLL_METABOLISM		41	-0.165922	-0.576284	0.968059	0.993442	1	4386	tags=24%, list=22%, signal=31%
KEGG_METABOLISM_OF_XENOBIOTICS_BY_CYTOCHROME_P450	KEGG_METABOLISM_OF_XENOBIOTICS_BY_CYTOCHROME_P450		68	-0.156517	-0.542495	0.989101	0.994428	1	4097	tags=22%, list=21%, signal=28%
KEGG_DORSO_VENTRAL_AXIS_FORMATION	KEGG_DORSO_VENTRAL_AXIS_FORMATION		24	-0.16366	-0.54053	0.979499	0.981211	1	4212	tags=29%, list=21%, signal=37%
KEGG_PENTOSE_AND_GLUCURONATE_INTERCONVERSIONS	KEGG_PENTOSE_AND_GLUCURONATE_INTERCONVERSIONS		28	-0.141873	-0.444828	0.994624	0.990767	1	4097	tags=21%, list=21%, signal=27%
